# Supplementary material for: Experiences of Patient-Led Chronic Pain Peer Support Groups After Pain Management Programs: A Qualitative Study
Source: Pain Med. 2021 Jun 28;22(12):2884–95. doi: 10.1093/pm/pnab189 (PMC8665998; doi:10.1093/pm/pnab189)
Supplement: pnab189_Supplementary_Data [file pnab189_supplementary_data.zip]

Archive with 4 entries (3 files):
- pnab189-suppl_data/
- pnab189-suppl_data/Supplementary file 1 Interview questions clean.docx
- pnab189-suppl_data/Supplementary file 2 Facilitators follow-on leaflet.docx
- pnab189-suppl_data/Supplementary file 3 Patient follow-on leaflet.docx
